# Supplementary material for: Sterol transfer by atypical cholesterol-binding NPC2 proteins in coral-algal symbiosis
Source: eLife. 2019 Jun 4;8:e43923. doi: 10.7554/eLife.43923 (PMC6548501; doi:10.7554/eLife.43923)
Supplement: Figure 1—source data 1. [file elife-43923-fig1-data1.xlsx]

## Sheet: Sheet2
	Figure 1												Figure 1 - figure supplement 2
	Aiptasia (line F003)				Symbiodiniaceae in culture		coral Acropora		Symbiodiniaceae in culture	Aiptasia clonal lines with Symbiodiniaceae							F003 (SSA01 + SSB01)			CC7 (+SSB01)
	Aposymbiotic	Intermediate	Symbiotic	Eggs	SSA01	SSB01	Symbiotic	Eggs	CCMP2466	CC7 (with SSA01)	CC7 (with SSB01)	H2 (with SSB01)	CC7 Supernatant	CC7 Pellet	SSA01 in culture		Pellet	Supernatant	SSB01 in culture	Pellet	Superatant
norsterol	0.0832778	0	1.38577	0.641303	3.78076	2.57916	0.0452194	0	0	0	0.36006	0.531966	0	0	16.1578	norsterol	0	2.09338	6.7027	0	0
cholesterol	97.6098	69.2153	52.6383	68.7155	23.7921	25.2349	0.0946772	1.14212	1.66276	49.6778	55.8441	49.5238	55.634	47.3647	26.0247	cholesterol	48.8256	62.2875	19.7491	44.3889	53.9238
crinosterol	0	0	1.72337	1.37447	6.65675	4.56787	0	0	0	0.827912	0.174086	0.404168	0.924824	0.802225	4.98151	crinosterol	0.0151252	1.02412	0	0.736314	0.583402
stigmasterol	0	6.61334	3.6369	2.60457	2.43102	4.28049	2.82029	1.51524	6.66597	2.16965	3.86762	3.91936	2.41935	2.88863	2.44266	stigmasterol	4.20889	2.24669	11.8055	2.67588	2.23115
campesterol/desmosterol-like	0.0273529	14.7434	11.0905	7.79711	1.64383	0.808878	1.55196	3.17587	0.661775	14.362	16.5684	17.1198	13.6514	11.1338	2.45377	campesterol/desmosterol-like	11.3904	9.69027	1.60273	11.7826	17.744
campesterol	0.306987	5.31405	2.86367	1.19407	2.16009	7.64309	77.582	77.8252	34.6091	5.65705	8.10302	9.52716	3.98579	5.96807	1.65014	campesterol	2.13578	2.20678	8.24984	7.28695	5.30295
stigmasterol-like	0.258827	0	17.3568	11.4365	5.9866	1.64473	2.21182	2.28345	4.46298	23.1897	1.4308	1.43312	22.1698	26.3937	5.4153	stigmasterol-like	22.9331	17.3809	3.56086	25.5819	17.1093
ergost-tetrol-like	0	0	0	0	15.8857	10.7875	1.33727	0	0	0	0	0	0	0	21.8737	ergost-tetrol-like	0	0	27.0367	0	0
stigmasterol/gorgosterol-like	0.144918	0	0.747429	0.172995	36.0973	12.7627	1.06797	0.248713	7.45187	0.749205	1.31578	2.38083	0	1.44596	17.1092	stigmasterol/gorgosterol-like	1.86547	0	11.8602	2.19791	0
gorgosterol	0	1.18742	3.73097	2.46128	0	15.2144	11.0824	13.0526	27.0196	0	8.42302	10.5126	0	0	0	gorgosterol	5.08624	1.81807	5.78597	1.80589	1.03157
UNID	1.56879	2.92648	4.82637	3.60219	1.56582	14.4763	2.20639	0.756801	17.4659	3.36663	3.91317	4.64714	1.21481	4.00288	1.89108	UNID	3.53941	1.25226	3.64635	3.54366	2.07387
