# Supplementary material for: Sterol transfer by atypical cholesterol-binding NPC2 proteins in coral-algal symbiosis
Source: eLife. 2019 Jun 4;8:e43923. doi: 10.7554/eLife.43923 (PMC6548501; doi:10.7554/eLife.43923)
Supplement: Supplementary file 1. [file elife-43923-supp1.xlsx]

## Sheet: Sheet 1
Organism	Genome_accession_(see_Supp_Table_S3)	Reference_to_partial/incomplete/incorrect_NPC2_(if_available)	Designation_(this_paper)	Signal_peptide_predicted_(bp_range)	Exons_(bp_range)	Sequence_(full_CDS)
Acropora_digitifera	GCA_000222465.2_Adig_1.1_	(n/a)	AD_NPC2_6	(1 - 60)	(1 - 459)	ATGAAAACGTTAGTTGTCTCATTTATTGTACTTGCGATGGTGATTGCAGAGGCTTCGTCACTGTATGTTCGCTTCAAAAACTGTGCATCCAGAAAATATGCACTTCCTCTTAAGGTAGCTATCAACCCGTGCACAAAACAGCCCTGTACCCTCCACCCGGGCAAAAAAGCTTCTATCGCCGTGGTTGTTAAGCCACTCGTAACCATCAGGAGAGGGACACTTGAATTGTACGGTATCCATTGGCTGGGAATTAAGTTTCCACTTTCTGTACCAAACCCAGACATCTGTCACGGATACGGTACCCGCTGTCCTATGATCGCGAATTCTCGTGTCGTGCTTTCGATAAGCCAGACCCTACCAAGCTTCGTCCCGATGGGGAGTTACCAATTGCAAGCAGTT…
Acropora_digitifera	GCA_000222465.2_Adig_1.1_	(n/a)	AD_NPC2_7	(1 - 57)	(1 - 450)	GTGGCCTTGATAATCATCGCATACTGGCGGATCATTTCAACTGAGGAAACTCTTTCGAGGGAAGTTCCATTTACGAAGTGTGCCTCACCATTTGGCCAGCTCAGTTCCGTGAACGTGACTCCATGCGACAGTGATCCTTGTGTGTTCGAACCAGATACCAACGAAACAATTGCTATAACTTTTACACCAAACGAAGTTGTATCTAAAGGAGACATACATCTTTACGCTTCAAAATGGGGCATACAGAAAGAGTTGCCCTTAAAGAATCCACATCTTTGTGAAGGTTATGGATTGAAGTGTCCGCTTGCGAAGGGCGTCCGTGAAGAGCTTTCAGTTACAGAGAGGGTTCCTCAAGTATTGCCATCAAGTACTCGCGAGGTGAAAGCGAAATTAGTCGAT…
Amphimedon_queenslandica	GCF_000090795.1_v1.0	XP_011404406	AQ_NPC2_3	(1 - 51)	(1 - 70; 71 - 193; 194 - 375; 376 - 456)	ATGAAAACTTTTCTGTTGTGTCTCGCTTGTCTAGTCTCTCTTGCTGCAGCTCAGATTGCACAATCTTGTTCTGACTATCCAGACAATAAAGTATCAGTGTATCTTAGCTCTGTTAGAATTGTTGGTTGCGCCGTCCCTCCATGCAAGTTCTATAAAGGAAAAAATGCCACAGTAGCATACAACTTTAAAGCAAATGCCGATATTGCTACGATGAATATAAAATTGTATGGGAAGATTGATGGTATCTGGGTTGAGTTACCAGGTGGTCTACCAGATCCCAATATTTGTCATAACATAGGTGTCAAATGCCCAATGAAGTCTGGAACTGAATATCTTGTAACTTTTAATGTCTTTGTTGATCCTAATTATCCAAGTTTGACTACACTAGCTGAAGTAAGA…
Amphimedon_queenslandica	GCF_000090795.1_v1.0	XP_011404406	AQ_NPC2_4	(1 - 51)	(1 - 70; 71 - 193; 194 - 375; 376 - 456)	ATGAAGACTTTTCTATTGTGCCTCGCTTGTCTAGTCTCTCTTGCTGCAGCTCAGATTGCACAATCTTGTTCTGACCATCCAGACAGTAAAGTATCAGTGTATCTTAGCTCTGTTAGAATTGTTGGTTGTGCCACCCCTCCATGCAAGTTCTATAAAGGAAGAAATCACACAGTAGCATACAACTTTAAAGCAAATGCTGATATTGATACAATGAATATAGCATGGTATGGGAAGGTTGTTGGTATCTGGGTTGAGTTACCAGGTGCCCTATCAGATCCCAATATTTGTAATAACATAGGTGTCAAATGCCCAATGAAGTCTGGAACCGAATATACTGTAGTTTATGGTGTCTTTGTTGATCCTAATTATCCGAGTTTGACTACACTAGCTGAAGCAAGG…
Capitella_teleta	GCA_000328365.1_Capca1	ELT94534.1	CT_NPC2_1	(1 - 57)	(1 - 84; 85 - 369; 370 - 453)	ATGGATATCCGTAATTTCTCAGCATTGACCTTTCTCCTGATCACTACGGCCGCTGGGTCACACATCTCCTACAAAGACTGTGGTTCGAAGTCAGGTCGCCCCATTTTCGTTGACCTTGACCCCTGTCCAACAGAGCGTCCATGTGTTCTTCACGTCAACACCCAGGTCCAACTTGCCGTGCGATTCTTTTCGTCCACCCAGACTGACCAGGTGACCACTGTGATAACCGGTTACCTCGCAGGTGTAGACGTCCCACTCCCGATATCAGATCCGAACTCTTGCGACCATGGGGTCAATTGCCCGGTGTCGAGTGGACAAGTGAACACTTACAACGAATCTATTTACGTCGATCCCGGGTTTCCTCTGGTGGAGATGACGATGCGGGTCGAACTGAAGGAT…
Capitella_teleta	GCA_000328365.1_Capca1	ELU01117.1	CT_NPC2_2	(1 - 60)	(1 - 81; 82 - 190; 191 - 360; 361 - 498)	ATGCCAAGCAAAGTGTTTGGCGCTATCCTTGCTCTAGCTGTGTTTACCGTTTGCGCTGCGGTGCCGTTCAAAGACTGTGGTGGTTCCAAGCATGGCAAAGTGACGTCCCTGGATATTCCCGGCTGTGGGTCTTCCATTTGTGATCTTCATAGAGGCACAAACGCCTCCATCAACATCGGTTTCTCCACCAATGTGACCAAAGTGACTTCTGTGGTTCATGGAATACTTTCCGGAATCCCCGTTCCCTTCCCGCTAGACAACCCAGATGGATGCAAGAACTCCGGACTCGCCTGTCCACTTCCTTCTGGAAAGCAATACAAGTACAACACCAACATCTTTGTTCGCAACGAGTACCCCAAGCTGCGTGTGGTCATTAAATGGGAATTGAAAGATCAAAGT…
Ciona_intestinalis	GCF_000224145.2_KH	(n/a)	CI_NPC2_2	(1 - 48)	(1 - 453)	ATGAAAAGTCTTGCGCTGTTTGCCGCCTTGCTTGTTCTCGGTGAATGTGCAATTACATACAAAGACTGCGGATCGGTAGCTGGAAAAATAACAGGAATAACAGTTTCCAACTGCACCACAAGTCCATGCCAGCTAAAGAAGGGCGGCAACTATACTGTTAACGTCACGTTTGCAACAAAAGAAGCATCGGACAACGCATTCGCTTACGTTAAAGGAATTCTGGACGGAATTGCGGTGCCTTTTCCTTTACCAAACCCTGACGCTTGTATGGATCCTAACAGCCAAATCAAATGCCCGCTGAAGAATAACCAAACATATTTATACAGCGCCACTTTGCCAGTGAGCAAAGAATACCCGGATGTTAAAGTCGTGGTAAAGTGGGAACTACAAGACGCCAAG…
Daphnia_magna	GCA_001632505.1_daphmag2.4	(n/a)	DM_NPC2_5	(1 - 54)	(1 - 75; 76 - 177; 178 - 243; 244 - 360; 361 - 441)	ATGTTTAAGGTAACCATCGCCGCCTGTGCCCTTCTGATTGCCACCGTCTCTGCGACTCCTTTTAGGGATTGTGGTTCTACATCAACATTAACCGCTGTGCGTGTTCCTGGTTGTGAGGTACTACCCTGCATCGTCTACCGTGGAACCAACGTCTCCGTCGAGTATGATTTCGTATCAGCTGTTTCTACTAACACGTTGACGACAGACGTGAAGGGCGTTATTGGTGGCGTATCTCTTCCTTGGCCTGGTAGATTTCCTCCTGCTTGCGAGGACGTAAAAGTTGGTGACTGCCCTGTGGCAGTGGCTGAGCCCATTACCATGTCAACCCTTCTAGTTCTATCTCCTGCCTTCCCTTCGGTAAATGCTAAAGCCATCTGGGAACTTCGCGACGATAGTGAT…
Macrostomum_lignano	GCA_001188465.1_ML2	(n/a)	ML_NPC2_3	(1 - 54)	(1 - 81; 82 - 369; 370 - 450)	ATGCTTCGTTCAGTGGCTATTTTGCTGGCTCTTTTGATCGGCGGCGTTRTCTGCGATCCTGTCACTAAGTTTGTCGACTGCGGCTCCAAAGCCGGCAAGATCGACAGTCTAGACGTGACCCCGTGTCCGAAGATTCCCTGCGAGCTGCCTAGAGGCTCGAATGCACAGATCAARATCACCTTCACACCGTCCGAGAACAGCACCAGCGTGAAGGCGGTGGTTCACGGCATTGTCGCCAAAATCCCCGTGCCGTTTCCGCTGCCCGACACGAACGCCTGCGACTCGATGGCACCTGCTTGCCCGCTGAAGGCCGGCACCCAGGCTGTGTACACATCAACTCTGCAGGTCAAAAGCAGCTACCCAGCTGTTGGCGTGGTCGTCAAATGGGAGCTCGCCGAT…
Macrostomum_lignano	GCA_001188465.1_ML2	(n/a)	ML_NPC2_4	(1 - 57)	(1 - 84; 85 - 366; 367 - 450)	ATGAAGTTCTCCCTAGTAATTGCCGTTTTTGCCTGCACCTTTTGCCTTGCCGTGAGCGATAAAGTGAAGTTCAAGGACTGYGGCTCAACAGCCGGCAAGATCGTCAGCGTGGACATCAATCCCTGCCCGAAGATGCCGTGCGAGTTCAAGCGCGGCACCAAAGTTGGCGCAAGCATCACCTTCCAATCCTCGGAAGCGTCCACCGCAGTCAAGTCCGTGGTGCATGGCATCCTCGGTGGCATCCCGGTGCCTTTCCCGCTACCAGATTCGAACGCTTGCAACACGATGAGCCCGAAATGCCCCCTGGCAACTGGCAGTCAATACGTGTACACCAACCAGCTAGAAGTACTGCAGTCTTATCCATCGCTCGCCGTGTTGGTCAAATGGGAACTGATTGAT…
Macrostomum_lignano	GCA_001188465.1_ML2	(n/a)	ML_NPC2_5	(1 - 57)	(1 - 84; 85 - 366; 367 - 450)	ATGAAACTGACTCTGTTGTTTGCTGCGCTTGCTTGCGCCTTCGCTGCGGTTCTCGCTGACCCGGTCAAGTTTAAGGATTGCGGCTCCAAGGTCGGCAAGATCAATAGCGTGGACATCAACCCGTGCCCGAAGTTGCCCTGCGAGCTGAAGCGCGGTACCAAAGTTGGCGTCACCGTGGACTTCACCTCGAGCGAAAGCGCCACCGCGGTCAAGTCAGTGGTGCACGGAGTGATCTCGGGCATCGCCGTGCCGTTCCCGCTGCCCGATCCGAACGCCTGCAACGCTATGAGCCCAAAGTGCCCGCTGTCCAACGGCGCCAGCTACAAGTACACCAATGCGCTCGAGGTGCAGCAGGCCTACCCCACTCTCGCACTGGTGGTCAGGTGGGAGCTGACYGAC…
Montastrea_cavernosa	Mcavernosa_03012018.fasta	(n/a)	MC_NPC2_4	(1 - 57)	(1 - 453)	ATGAATACCAAAGTTTTCTTTGCCGTAATGCTAATGACCATTGGTGCAGTTTCCTCAAAGAGAATCAGATACCAGAGCTGCGGTTCGAAAATGCTTGGAGAAATCATCTTCGTGGACGTAACTCCCTGCGATCAAGAACCTTGTGTTTTCAGACGAGGAAGACAGGAAACAGTTACAATCAAATTCATTCTACGCGAAGTGATAACATCCGCAAAAATTTACGCCTATGGAATGAAAGGTCCTGTGCGCATTTCTTTGCCGATAAACCATGATGCTTGTCAAGGCTACGGATTGACCTGTCCTCTGAAGACTGGCGTCCAAGCGGAGTTGGTGTTCTCTGCGAAACTTCCTGAATATTACATACCTCCTGGAGAGTACGCGCTGGAAGCATACATCAAA…
Mnemiopsis_leidyi	GCA_000226015.1_MneLei_Aug2011	MLRB169014	MnL_NPC2_1	(1 - 57)	(1 - 150; 151 - 267; 268 - 333; 334 - 447)	ATGAATTTGATCGCACCCCTGCTGCTTCTTACTATAATCCTTTCGGCATGCTACTCCGTCGATCTGACTCACAAAGACTGTGGCAGCGCTGGTCAGATAGTCCGAGTTTTTAGTGACGACTGTGCAGACCCCGTTTGCAAAGCTAAAAAAGGTAAATCCTATCAAATACAGATAGAATTCAAACCAAATACAGATGTCACTAAGTTGACTGCTTCATTGTACGGTGTCATTTCCGGCATCCCCATCCCTTTTCCTCTTCCACAACCGGACGCCTGTGTTTCCTGTGGTAACGTCTGTCCCATCAGTGCCGGGACCGAGACAACTTACTCGCAGGCCCTGAAAGTGGAGCCGGCCTACCCAGCCATGAAGATAGTGTCGAGGTGGGTGCTTCAGAGTCAG…
Mnemiopsis_leidyi	GCA_000226015.1_MneLei_Aug2011	MLRB2188111	MnL_NPC2_2	(1 - 48)	(1 - 144; 145 - 258; 259 - 324; 325 - 438)	ATGAAAGTGGTCGCTGTGTTCGCACTCCTTGTTGCCATGACAACGGCTGTCGACCTGACGATGAAAGACTGCGGAAGTTCCGCCGAAGTAACCAGGGCATTCAGCGATGATTGTAAAGATGCAGTCTGCAAACTCAAGAAAGGTAGCACCTATCAGATTAACATCTCCTTCAAACCGAAGTCCACGGTCAGTGGTTTGAAAGCTTCTCTTGCCGGTGTTATTGCTGGCATCCCCATACCATTCCCCCTTCCGGAATCGGACGGTTGTGTAGCTTGTGGAAACACGTGCCCCATCACTGCCGGTACTGAGGTCACCTTTTCCGAGGCCCTGAAAGTTGAGAATTCCTACCCTGCCCTGAGACTCGTGTCTCGGTGGAAACTCGACACGGCTGATGGTCAC…
