# Supplementary material for: Sterol transfer by atypical cholesterol-binding NPC2 proteins in coral-algal symbiosis
Source: eLife. 2019 Jun 4;8:e43923. doi: 10.7554/eLife.43923 (PMC6548501; doi:10.7554/eLife.43923)
Supplement: Supplementary file 2. [file elife-43923-supp2.xlsx]

## Sheet: Sheet1
Organism	Genome Version	Genome Accession Number (Source, if not NCBI)	Proteome (P), Transcriptome (T), Gene Models (GM), if different from genome (Source, if not NCBI)
Acropora digitifera	1.1	GCA_000222465.2_Adig_1.1_	T: GCF_000222465.1_Adig_1.1_rna.fna
Adineta vaga	1	GCA_000513175.1AMS_PRJEB1171_v1	P: Adineta_vaga.v2.pep.fa
Aiptasia (Exaiptasia) pallida	1.1	GCF_001417965.1_Aiptasia_genome_1.1
Amphimedon queenslandica	1	GCF_000090795.1_v1.0
Aplysia californica	3	GCF_000002075.1_ AplCal3.0
Branchiostoma floridae	2	GCF_000003815.1_Version_2
Capitella teleta	Capca1	GCA_000328365.1_Capca1
Capsaspora owczarzaki	2	GCA_000151315.2_C_owczarzaki_V2
Ciona intenstinalis	KH	GCF_000224145.2_ KH
Crassostrea gigas	9	GCF_000297895.1_oyster_v9
Daphnia magna	2.4	GCA_001632505.1_daphmag2.4
Homo sapiens	GRCh38.p12	GCA_000001405.27	Genome Data Viewer (https://www.ncbi.nlm.nih.gov/genome/gdv/)
Hydra vulgaris	2	Hm105_Dovetail_Assembly_1.0.fa (https://research.nhgri.nih.gov/hydra/)	GM: hydra2.0_genemodels
			T: Juliano_transcript; Petersen_transcript
			(https://research.nhgri.nih.gov/hydra/)
Hydractinia echinata	draft	Run03Super.fa.gz (https://research.nhgri.nih.gov/hydractinia/)	described in Török A, Schiffer PH, Schnitzler CE, Ford K, Mullikin JC, Baxevanis AD, Bacic A, Frank U, Gornik SG. 2016. The cnidarian hydractinia echinata employs canonical and highly adapted histones to pack its DNA. Epigenetics & Chromatin 9. PubMed: 27602058. DOI: 10.1186/s13072-016-0085-1
Limulus polyphemus	2.1.2	GCF_000517525.1_Limulus_polyphemus-2.1.2
Lingula anatine	1	GCF_001039355.1_ LinAna1.0
Macrostomum lignano	2	GCA_001188465.1_ML2	MLRNA150904.fa (www.macgenome.org)
Montastrea cavernosa	version	Mcavernosa_03012018.fasta	T: Mcavernosa.maker.transcripts.fasta
	March	(Yi Liao & Mikhail Matz, Univ. Texas-Austin, Zachary Fuller & Molly Przeworski, Columbia Univ. https://matzlab.weebly.com/data--code.html)	P: Mcavernosa.maker.proteins.fasta (https://matzlab.weebly.com/data--code.html)
	2018
Mnemiopsis leidyi	MneLei_Aug2011	GCA_000226015.1_MneLei_Aug2011	P: unfiltered MLRB2.2.aa
			GM: ML2.2.nt; T: Ml_Cufflinks_transcripts.fa, Ml_Trinity_transcripts.fa (http://research.nhgri.nih.gov/mnemiopsis/)
Nematostella vectensis	1	GCA_000209225.1_ASM20922v1
Priapulus caudatus	5.0.1	GCF_000485595.1_Priapulus_caudatus-5.0.1
Saccoglossus kowalevskii	1.1	GCA_000003605.2_Skow_1.1
Strongylocentrotus purpuratus	4.2	GCF_000002235.4_ Spur_4.2
Trichoplax adhaerens	1	GCF_000150275.1_v1.0
