# Supplementary material for: Sterol transfer by atypical cholesterol-binding NPC2 proteins in coral-algal symbiosis
Source: eLife. 2019 Jun 4;8:e43923. doi: 10.7554/eLife.43923 (PMC6548501; doi:10.7554/eLife.43923)
Supplement: Supplementary file 3. [file elife-43923-supp3.xlsx]

## Sheet: Sheet1
Organism	Gene	Accession #	Sequence 5’ – 3’
Exaiptasia pallida (Aiptasia)	NPC2	XM_021041171.1	TGTCCACGGGAAAGTGATGG
			AACGACTGAAATCGCTGGGT
		XM_021041174.1	GGGACGGATGTGAGCATGAA
			CATGGCATGCTTCTGGGTTG
		XM_021046710.1	TACCGATGCATGCCAAGGTT
			GGGGATCCATCACCTCTCCT
		XM_021052412.1corrected	CTTCACGGACTGTGGCTCAT
			GCTGCACTGACTTGTTCGTG
		XM_021052404.1	CAAGTGACGACCCATGCTCT
			GTGGCCACTGCATGCATTAG
		XM_021052381.1	AACGAGGAGGAACAAACGCT
			GTCAAGCCGTGACCAGTACA
	RPS7	KXJ15968.1	ACTGCAGTCCACGATGCTATCCTT
			GTCTGTTGTGCTTTGTCGAGATGC
Nematostella vectensis	NPC2	XM_001622824.1	ACATTTGTTCCGCATGTCACTC
			GACATACTTGGTTCCAGGCTCA
		XM_001627305.1	GTGTGTGATCAAGAGAGGAGCA
			TAACCCTTACATCCGTCCGAGT
		XM_001635452.1	ACCTCTCCCTATTCCCTCAGAC
			GAATCTGTTACTGCCGCCTTCA
	RPS7	jgi|Nemve1|54581|gw.133.186.1	AAGTCCAGGAACCAGAAGCAAA
			AGTGAACTTTGATGACTCGGGA
Acropora digitifera	NPC2	XR_001561549.1	TGTGTCCTCCATAATCATCGCA
			GCGTTTGAACACACACGGATTA
		XM_015898926.1	AGTCATTATCACTCCTTGCCCG
			ATGGGAAACGCACACCTTCTAT
		XM_015898919.1	CTGTCCCATTCCCCATTTCTCA
			GCAATTGCCATTTGACGACAAG
		XM_015910954.1	GCTCTACGGTCAGTGTAACAGT
			TTTCGAGAGGACATGTCACACC
		XM_015898921.1	TGATTTTCAAGCCAAGGGAAGC
			GTTGGGCTTTAATGGGCATTCA
		AD_NPC2_6	TGTTCGCTTCAAAAACTGTGCA
			AGTGTCCCTCTCCTGATGGTTA
		AD_NPC2_7	GAACGTGACTCCATGCGACAG
			AAGGGCAACTCTTTCTGTATGC
	RPS7	XM_015898841.1	ACGTATCAAGTTGGATGGCTCA
			TTACCAGTGAGCTTCTTGTACACA
